# Supplementary material for: Integrated transcriptional profiling and genomic analyses reveal RPN2 and HMGB1 as promising biomarkers in colorectal cancer
Source: Cell Biosci. 2015 Sep 17;5:53. doi: 10.1186/s13578-015-0043-9 (PMC4574027; doi:10.1186/s13578-015-0043-9)
Supplement: Additional file 1: — Table S1. List of differentially expressed genes with transcriptional regulation. Table S2. Gene Ontology (GO) and Ingenuity Pathway Analysis (IPA) of differentially expressed genes based on biological processes, canonical pathways and upstream regulators. a GO biological processes enriched (P<0.01, FDR<5%). b Upstream regulator analysis using Ingenuity Pathway Analysis 2013 (P<0.00001) Table S3. Comparison of differentially expressed genes with published CRC microarray studies [file 13578_2015_43_MOESM1_ESM.xlsx]

## Sheet: Table S1
Supplemental Table S1. List of differentially expressed genes with transcriptional regulation
Gene symbol	fold change	RELA	NFKB1	p53	p63	STAT3	MYC	AP1
TIMP1	8.33788		target validated					target validated
AARS	4.48184							target predicted
PEA15	4.22956							target predicted
NQO1	3.76632	target validated	target validated	target predicted	target predicted	target predicted	target predicted	target validated
AKT1	3.33037	target validated	target validated	target predicted	target predicted	target validated		target predicted
IFITM1	3.0289							target predicted
STAT1	2.83278
PKM2	2.78069				target predicted
BHLHB2	2.66207
NPM1	2.59583			target predicted			target validated
EPHA2	2.57496	target predicted	target predicted	target validated	target validated			target predicted
PTMA	2.42834	target predicted	target predicted	target predicted	target predicted	target predicted	target validated	target predicted
IGFBP4	2.40143				target predicted
TGFBI	2.35465
SLC20A1	2.33501	target predicted
IGFBP3	2.28716	target validated	target validated	target validated	target validated	target predicted		target predicted
SIVA1	2.24184	target predicted	target predicted	target validated	target predicted	target predicted		target predicted
NFKB1	2.19103	target validated	target validated	target predicted		target predicted		target predicted
UBE2L6	2.18612
HYOU1	2.16495							target predicted
CLK2	2.13304		target predicted
HMGN2	2.10729
FGFR1	2.09713
HMGB1	2.07446		target predicted
JUNB	2.07077	target validated	target validated			target predicted		target predicted
FOS	2.06485	target validated		target validated		target validated		target validated
HSP90AB1	2.05524	target predicted	target predicted	target validated	target predicted	target predicted	target validated	target predicted
ANXA7	1.96893
RPN2	1.91356		target predicted
CAPN1	1.89555		target predicted
PGAM1	1.88279		target predicted
IGF2R	1.75
DCN	1.72404
PFDN5	1.66547		target predicted
YES1	1.64746		target predicted
CCL2	1.64234	target validated	target validated	target predicted	target predicted	target predicted		target validated
ABL1	1.62253
CD59	1.60671
RBBP4	1.56566	target validated		target predicted			target validated	target predicted
XRCC6	1.54127		target predicted
CKMT1	0.66							target predicted
PIK3CG	0.654582					target predicted
ERBB2	0.653846
XRCC1	0.647282
MAP3K8	0.641304
ARHGAP5	0.639279
CDKN2B	0.630435	target predicted	target predicted	target predicted	target predicted	target predicted	target validated	target predicted
MME	0.627486
ATP5B	0.623319	target predicted	target predicted			target predicted	target validated	target predicted
NOTCH1	0.623077
MAP2K2	0.621229
TXNRD1	0.618774
BRAF	0.617234
ETV6	0.617188
LEP	0.611394
WEE1	0.610568	target predicted	target predicted	target predicted	target predicted	target predicted	target predicted	target predicted
PIK3CA	0.61
RHOC	0.609079			target predicted
MCM4	0.607807
CHAF1A	0.602996
WNT1	0.60231
MYB	0.602131
SEPT6	0.598131
SLC16A1	0.597938	target validated	target validated	target predicted	target predicted	target predicted	target validated	target predicted
SLC1A4	0.597902
RARB	0.595082
OSM	0.594684
PRNP	0.592357
SARS	0.588015					target predicted
PIK3CB	0.586379
MDM2	0.583333	target predicted	target predicted	target validated	target validated	target predicted	target predicted	target predicted
TP53I3	0.578778	target predicted	target predicted	target validated	target validated	target predicted		target predicted
AK1	0.574338
SRC	0.572156
RASGRF1	0.553629					target predicted
PRSS15	0.548426
MDM4	0.539749
BAS2C	0.534099					target predicted
ATP5O	0.522712			target predicted
PHB	0.51312		target validated	target predicted		target predicted	target validated	target predicted
TNK1	0.485485
CDKN1A	0.464179	target validated	target validated	target validated	target validated	target predicted	target validated	target validated
ACY1	0.459044
SEMA3C	0.455233			target validated
PCTK3	0.447403			target predicted
PSMA1	0.445293
SELENBP1	0.367788			target predicted		target predicted
CRAT	0.360414
ABCC4	0.268479
LDHA	0.265715	target predicted	target predicted	target predicted	target predicted	target predicted	target validated	target predicted
RHOD	0.119654				target predicted
BAX	0.0559899	target validated	target validated	target validated	target validated	target predicted	target validated	target predicted
Differentially expressed genes with at least a 1.5 fold-change (p value <0.05) between CRC tumor tissue and matched normal tissue from microarray analysis. The gene expression was normalized to the level of beta-actin expression. Genes in red and green represent differentially over- and under-expressed. Target genes of seven TFs (RELA, NFKB1, p53, p63, STAT3, MYC and AP1) were identified by using…

## Sheet: Table S2
Supplemental Table S2. Gene Ontology(GO) and Ingenuity Pathway Analysis (IPA) of differentially expressed genes based on biological processes, canonical pathways and upstream regulators
A) GO biological processes enriched (P<0.01, FDR<5%)
GO term	PValue	Gene numbers	Genes
regulation of apoptosis	4.32387e-11	25	AARS, ABL1, AKT1, BAX, BRAF, CCL2, CDKN1A, ERBB2, HMGB1, IGF2R, IGFBP3, NFKB1, NOTCH1, NPM1, NQO1, PEA15, PHB, PIK3CA, PIK3CG, PRNP, RARB, RASGRF1, SRC, STAT1, TP53I3
phosphorylation	9.3092e-09	22	ABL1, AKT1, ATP5B, ATP5O, BRAF, CCL2, CLK2, EPHA2, ERBB2, FGFR1, IGFBP3, MAP2K2, MAP3K8, OSM, PIK3CA, PIK3CB, PIK3CG, SRC, STAT1, TNK1, WEE1, YES1
protein amino acid phosphorylation	1.48542e-08	20	ABL1, AKT1, BRAF, CCL2, CLK2, EPHA2, ERBB2, FGFR1, IGFBP3, MAP2K2, MAP3K8, OSM, PIK3CA, PIK3CB, PIK3CG, SRC, STAT1, TNK1, WEE1, YES1
regulation of cell proliferation	2.03866e-07	20	ARHGAP5, BAX, CAPN1, CCL2, CDKN1A, CDKN2B, ERBB2, FGFR1, IFITM1, IGFBP3, MDM2, MDM4, NOTCH1, NPM1, OSM, PHB, RARB, RBBP4, STAT1, TIMP1
anti-apoptosis	4.58756e-06	10	AKT1, BAX, BRAF, CCL2, HMGB1, NFKB1, NPM1, PEA15, PIK3CA, PRNP
protein kinase cascade	0.000428818	10	AKT1, BRAF, CCL2, ERBB2, FGFR1, OSM, PIK3CA, PIK3CB, SRC, STAT1
response to endogenous stimulus	0.000820342	10	AARS, AKT1, CCL2, CDKN1A, ERBB2, FOS, JUNB, LEP, SRC, STAT1
cell cycle	0.000836714	14	ABL1, AK1, AKT1, CDKN1A, CDKN2B, CHAF1A, MAP3K8, MDM2, MDM4, NPM1, PSMA1, RBBP4, SEPT6, WEE1
cell proliferation	0.00137535	10	ANXA7, BAX, ERBB2, IGFBP4, MDM4, OSM, RASGRF1, SRC, TGFBI, TXNRD1
intracellular signaling cascade	0.00140456	18	ABL1, AKT1, ARHGAP5, BRAF, CCL2, ERBB2, FGFR1, LEP, MAP2K2, OSM, PIK3CA, PIK3CB, PIK3CG, RASGRF1, RHOC, RHOD, SRC, STAT1
B) Upstream regulator analysis using Ingenuity Pathway Analysis 2013 (P<0.00001)
Upstream Regulator	PValue	Gene numbers	Genes
TP53	1.12e-21	36	AK1, AKT1, ARHGAP5, BAX, BHLHE40, BRAF, CDKN1A, EPHA2, ERBB2, FOS, HMGB1, HMGN2, HSP90AB1, IGFBP3, IGFBP4, JUNB, LDHA, MAP2K2, MAP3K8, MCM4, MDM2, MDM4, NFKB1, NOTCH1, NPM1, PRNP, PSMA1, RBBP4, RPN2, SEMA3C, SLC16A1, SRC, STAT1, TGFBI, TP53I3, YES1
TP63	1.44e-16	17	BAX, BHLHE40, BRAF, CDK18, CDKN1A, CDKN2B, EPHA2, FOS, IGFBP3, JUNB, MDM2, MYB, NOTCH1, PIK3CA, PRNP, TP53I3, WEE1
TP73	1.95e-11	10	BAX, BHLHE40, BRAF, CDKN1A, EPHA2, IGFBP3, MDM2, TP53I3, XRCC1, XRCC6
NR3C1	1.5e-10	18	ABL1, AKT1, BAX, BHLHE40, BRAF, CCL2, CDKN1A, CLK2, FOS, HSP90AB1, LEP, MDM2, MDM4, NFKB1, PEA15, PIK3CB, SEMA3C, TP53I3
NFKBIA	3.05e-10	15	BAX, CCL2, CDKN1A, DCN, ERBB2, FOS, HMGB1, IGF2R, JUNB, MDM2, NFKB1, PEA15, SEMA3C, TIMP1, XRCC6
JUN	8.83e-10	14	AKT1, BAX, CCL2, CDKN1A, FOS, IGF2R, IGFBP3, IGFBP4, JUNB, MDM2, MYB, NQO1, STAT1, TIMP1
CDKN2A	1.48e-09	11	AK1, BAX, CCL2, CDKN1A, CDKN2B, CHAF1A, FGFR1, MCM4, MDM2, MDM4, NPM1
SP1	1.97e-09	15	ATP5B, BAX, CCL2, CD59, CDKN1A, CDKN2B, FGFR1, FOS, IGFBP3, IGFBP4, PKM, SRC, STAT1, TIMP1, TXNRD1
ESR1	8.48e-09	13	BAX, CCL2, CDKN1A, ERBB2, FOS, IGFBP3, MDM2, MYB, NFKB1, NQO1, PTMA, RBBP4, STAT1
MYC	1.37e-08	18	AKT1, BAX, CDKN1A, CDKN2B, ERBB2, HMGN2, LDHA, LEP, MDM2, NPM1, PGAM1, PHB, PKM, PTMA, RBBP4, SLC16A1, TIMP1, TP53I3
HTT	5.54e-08	16	AKT1, ATP5B, ATP5O, BHLHE40, CDKN1A, DCN, FGFR1, FOS, HMGB1, HSP90AB1, JUNB, LDHA, PEA15, PIK3CA, RARB, TGFBI
FOS	1.88e-07	13	CCL2, FOS, JUNB, LDHA, MDM2, NQO1, PIK3CB, RBBP4, SELENBP1, TGFBI, TIMP1, WEE1, WNT1
E2F1	2.89e-07	11	BAX, CDKN1A, FGFR1, FOS, HMGB1, LEP, MCM4, MDM2, MYB, PHB, RBBP4
HIF1A	6.05e-07	10	AKT1, BHLHE40, CDKN1A, ERBB2, FOS, IGFBP3, LDHA, LEP, NOTCH1, NPM1
STAT3	6.66e-07	11	AKT1, CCL2, CDKN1A, FOS, IFITM1, JUNB, MYB, NFKB1, PHB, STAT1, TIMP1
AHR	7.51e-07	10	ABCC4, BAX, CDKN1A, CDKN2B, DCN, FOS, HMGB1, NQO1, SLC1A4, TGFBI
(A) Differentially expressed genes identified from microarray experiments were assessed for biological relevance by using GO and DAVID software. The enrichment anaysis was performed by Fisher's right tailed exact tests, where p value was <0.01 and false discover rate (FDR) was set at <5%. (B) and (C) IPA was used to evaluate their association with corresponding canonical pathways and upstream reg…

## Sheet: Table S3
Supplemental Table 3. Comparison of differentially expressed genes with published CRC microarray studies
Gene symbol	Gene description	Fold Change (tumor vs normal)	1 Overlap with prognosis gene signatures: sample size (good+poor) [pubmed ID]	2 Overlap with other microarrays: normal versus tumor, non metastatic tumor vs metastatic tumor [pubmed ID]	3 Overlap with TCGA database and transcriptional regulation
TIMP1	Tissue inhibitor of metalloproteinase 1 (erythroid potentiating activity, collagenase inhibitor)	8.34	232(177+55)[21119668]	30N vs 30T[17210682]; 11N vs 22T[18843029]
AARS	Alanyl-tRNA synthetase	4.48		30N vs 30T[17210682]	*
PEA15	Phosphoprotein enriched in astrocytes 15	4.23	215(142+73)[22067406]	11N vs 22T[18843029]	*
CD59	CD59 antigen p18-20 (antigen identified by monoclonal antibodies 16.3A5, EJ16, EJ30, EL32 and G344)	1.61	232(177+55)[21119668]
IFITM1	Interferon induced transmembrane protein 1 (9-27)	3.03		23N vs 22T[14973550]; 20N vs 20T[17192196]; 30N vs 30T[17210682]; 5N vs 5T[18305945]; 11N vs 22T[18843029]; 7N vs 7T[20651255]
HMGB1	High-mobility group box 1	2.07	215(142+73)[22067406]	20N vs 20T[12631590]; 23N vs 22T[14973550]; 20N vs 424T[19156145]; 30N vs 30T[17210682]	*
RPN2	Ribophorin II	1.91		6N vs 15T[12154040]	*
IGF2R	Insulin-like growth factor 2 receptor	1.75	215(142+73)[22067406]	107T [22486879]
IGFBP3	Insulin-like growth factor binding protein 3	2.29	232(177+55)[21119668]	206N vs 206T[21347233]; 10N vs 250T[21878201]; 10N vs 250T[21878201]	*
NPM1	Nucleophosmin (nucleolar phosphoprotein B23, numatrin)	2.6	24(13+9)[14973550]; 65(56+9)[19156145]	23N vs 22T[14973550]; 13nMT vs 9MT[14973550]; 4N vs 4T[15734970]; 30N vs 30T[17210682]; 5N vs 5T[18305945]; 20N vs 424T[19156145] 57N vs 185T[23536448]
NQO1	NAD(P)H dehydrogenase, quinone 1	3.77	55(35+20)[19914252]	200N vs 200T[22020111]	*
TGFBI	Transforming growth factor, beta-induced, 68kDa	2.35		6N vs 15T[12154040]10N vs 20T[15614505]30N vs 30T[17210682]11N vs 22T[18843029]24N vs 35T[20281787]206N vs 206T[21347233]203N vs 203T[21220475]	*
AKT1	V-akt murine thymoma viral oncogene homolog 1	3.33		30N vs 30T[17210682]; 9N vs 13T[20127035];
STAT1	Signal transducer and activator of transcription 1, 91kDa	2.83	215(142+73)[22067406]	30N vs 30T[17210682]	*
HYOU1	Hypoxia up-regulated 1	2.16		30N vs 30T[17210682]	*
